# Supplementary material for: Solid-Phase Synthesis of 2-Benzothiazolyl and 2-(Aminophenyl)benzothiazolyl Amino Acids and Peptides
Source: Molecules. 2023 Jul 14;28(14):5412. doi: 10.3390/molecules28145412 (PMC10385376; doi:10.3390/molecules28145412)
Supplement: Supplementary file 1 [file molecules-28-05412-s001.zip]

Archive with 1 entries (1 files):
- molecules-2492670-supplementary.pdf
